# Supplementary material for: Uncovering the BIN1-SH3 interactome underpinning centronuclear myopathy
Source: eLife. 2024 Jul 12;13:RP95397. doi: 10.7554/eLife.95397 (PMC11245310; doi:10.7554/eLife.95397)
Supplement: Figure 3—figure supplement 2—source data 14. [file elife-95397-fig3-figsupp2-data14.zip]

Archive with 1 entries (1 files):
- Figure3-figuresupplement2-sourcedata14.png
